# Supplementary material for: A powerful and versatile new fixation protocol for immunostaining and in situ hybridization that preserves delicate tissues
Source: BMC Biol. 2024 Nov 4;22:252. doi: 10.1186/s12915-024-02052-3 (PMC11533299; doi:10.1186/s12915-024-02052-3)
Supplement: Supplementary file 17 — Additional file 17: Supplementary Table 1 – Vendor information and catalog numbers for all the reagents required to carry out NAFA fixation, WISH, and immunofluorescence. [file 12915_2024_2052_MOESM17_ESM.xlsx]

## Sheet: Sheet1
Reagent	Vendor	Catalog Number
Nitric acid, 70% (HNO3)	Sigma-Aldrich	438073-500ML
Magnesium suflate (MgSO4)	Sigma-Aldrich	M7506-1KG
EGTA	Sigma-Aldrich	E3889-100G
HEPES	Sigma-Aldrich	H3375-500G
Formic acid	Sigma-Aldrich	695076-100ML
Acetic acid	Sigma-Aldrich	320099-500ML
Lactic acid	Fisher Chemical	A159-500
Formaldehyde solution 36.5 - 38%	Sigma-Aldrich	F8775-25ML
Tween 20 (polyethylene glycol sorbitan monolaurate)	Sigma-Aldrich	P1379-500ML
Triton X 100 (Polyethylene glycol p-(1,1,3,3-tetramethylbutyla)-phenyl-ether)	Sigma-Aldrich	T8787-100ML
Hydrogen peroxide 30% (H2O2)	Sigma-Aldrich	H1009-100ML
Paraformaldehyde 16%	Electron Microscopy Science	15710
Methanol	Fisher Chemical	A454-4
Formamide (Deionized)	Millipore	4650-500ML
50X Denhardts	Invitrogen	750018
Heparin	Sigma-Aldrich	H3393
DTT	Sigma-Aldrich	D9779-50G
Torula Yeast RNA	Sigma-Aldrich	R6625
Dextran sulfate	Sigma-Aldrich	D8906
Horse serum	Sigma-Aldrich	H1138-500ML
Goat serum	Gibco	16210064
Western Blocking reagent	Roche	11921681001
Anti-DIG-AP	Roche	11093274910
Anti-DNP-AP	Vector Labs	MB-3100
Anti-DIG-POD	Roche	11207733910
Anti-Fluorescein-POD	Jackson Laboratories	AB_2314402
Anti-DNP-HRP	Vector Labs	MB-0603-0.5-1
Maleic Acid	Sigma-Aldrich	M0375-1KG
Sodium azide	Thermo Scientific	447811000
Boric acid	Sigma-Aldrich	B6768-500G
DABCO	Sigma-Aldrich	D27802-500G
NBT	Roche	11383213001
BCIP	Roche	16853423
Ethanol	Sigma-Aldrich	E7023-500ML
Glycerol	Sigma-Aldrich	G5516-4L
DAPI	Thermo Scientific	62248
N-acetyl cysteine (NAC)	Sigma-Aldrich	A7250-100G
Poly(vinyl alcohol) (PVA)	Sigma-Aldrich	P8136-1KG
Fluorescein-NHS	Thermal Sci	46410
Cy3-NHS	Amersham	PA13101
Cy5-NHS	GE Healthcare	PA15101
Rhodamine-NHS	Thermal Sci	46406
Tyramide	Sigma-Aldrich	T-2879
Dimethyl Formamide (DMF)	Sigma-Aldrich	227056-100ML
Triethylamine (TEA)	Sigma-Aldrich	T0886
MS-222	Sigma-Aldrich	E10521
10X DIG labeling mix	Roche	57127420
Fluorescein-12-UTP	Enzo	ENZ-42834
DNP-11-UTP	Perkin Elmer	NEL 555
rNTP set	Fisher Chemical	45-001-338
IGEPAL CA-360	Sigma-Aldrich	I3021-500ML
